# Supplementary material for: The Lipid-Modulating Effect of Tangeretin on the Inhibition of Angiopoietin-like 3 (ANGPTL3) Gene Expression through Regulation of LXRα Activation in Hepatic Cells
Source: Int J Mol Sci. 2021 Sep 12;22(18):9853. doi: 10.3390/ijms22189853 (PMC8471037; doi:10.3390/ijms22189853)
Supplement: Supplementary file 1 [file ijms-22-09853-s001.zip]

Archive with 1 entries (1 files):
- ijms-1373838-supplementary.pdf
